# Supplementary material for: Renal UTX-PHGDH-serine axis regulates metabolic disorders in the kidney and liver
Source: Nat Commun. 2022 Jul 4;13:3835. doi: 10.1038/s41467-022-31476-0 (PMC9253056; doi:10.1038/s41467-022-31476-0)
Supplement: Supplementary file 3 — source data [file 41467_2022_31476_MOESM3_ESM.xlsx]

## Sheet: Fig 1
Fig.1c
Fig.1d
Fig.1e
	WT						UtxKsp KO
Renal medulla	0.903325	1.15591	0.905534	0.953961	0.919595	1.22252	0.198808	0.142283	0.18001	0.177761	0.176695	0.136118
Renal cortex	0.963858	1.04148	0.98962	1.02101	0.982023	0.983576	0.419498	0.443957	0.478447	0.41529	0.427861	0.334395
liver	0.871758	0.759436	0.698339	0.695923	1.09429	2.84022	0.777546	0.617067	0.968954	1.1814	1.44995	1.0299
BAT	0.799683	0.701979	1.02031	1.99585	1.26751	0.68968	0.609628	1.52626	0.76897	1.84613	0.937896	0.775125
WT vs. UtxKspKO	Renal medulla	Renal cortex	liver	BAT
P value	< 0.0001	< 0.0001	0.6813	0.995
P value Summary	****	****	n.s.	n.s.
Fig.1g
	WT+HFD								Utxksp KO+HFD
1-week	15.1	13.9	15.2	15.1	12.6	12.5	15.9	14.1	11.9	11.6	14.9	10.6	10.5
2-week	20.6	19.6	19.1	20.8	20.4	19.5	18.2	19	17.3	16.8	20.2	16	16.9
3-week	21.8	21.5	21.6	22.3	22	19.6	21.5	21.6	20.2	20.2	20.3	19.5	21.2
4-week	23.1	23.2	23.3	23.6	23.5	21	23.2	23.3	21	23.4	20.8	21.7	22.6
5-week	24.2	24.6	24.7	25.2	24.7	22.5	24.2	25	21.9	25.2	22.3	22.4	23.8
6-week	25.1	26	25.6	25.5	25.8	23.2	26.3	25.8	22.9	26.1	23.9	23.6	25.2
7-week	26.6	27.3	26.5	26.9	27	24.7	27.8	26.9	24.4	27.4	25.1	24.6	26.3
8-week	27.5	28.5	27.6	28.2	28.2	25.5	28.7	27.9	24	27.5	26.6	24.9	27.2
9-week	29.4	30.7	30.2	30.7	29.3	27.8	30.3	29	24.1	28.3	27.3	25.5	28.1
10-week	31.1	32	31.7	34.2	30.7	28.8	32.2	30.2	24.7	28.7	28.3	26.6	28.7
11-week	32.5	33.5	34.1	34.4	31.3	30.1	32.7	29.8	24.8	28.7	29.1	26.6	29.2
12-week	34	33.3	34	35.9	31.8	30.4	34	29.6	25.2	29.3	28.4	29.2	27.1
13-week	33.8	32.3	33.8	37.8	32.2	31.5	34.4	30	26.2	30.4	29.1	30.6	27.9
14-week	36.1	34.2	35.5	39.7	34	33.2	35.2	30.7	26.8	30.8	29.7	31.6	28.7
15-week	36.4	34.9	36.9	41.2	35.8	34.5	36.4	31.4	27.7	32.7	30.6	31.1	29
16-week	35.1	32.7	33.9	44	37.2	37.2	37.8	33.4	28.6	33.4	29.5	30.7	29.3
17-week	36.6	33.7	35.4	45.4	38.3	35.9	38.3	35.9	28.6	34.9	31	30	31.5
18-week	38.1	35.4	37.4	47.3	40.3	39.3	40.9	36	28	35.3	30.6	32.5	31.5
19-week	40.7	36.6	39.5	48.3	41.8	37.5	43.1	36.9	28.3	35.3	31.6	32.7	33.2
20-week	42.3	36.7	39.8	48.3	42.3	37.7	44.1	37.4	28	34.9	32.1	33.1	35
21-week	42.6	37.6	41.9	48.1	42.7	37.2	44.5	38.9	28.2	35.2	32.9	34.7	36.2
WT+HFD vs. UtxKsp KO+HFD	1-week	2-week	3-week	4-week	5-week	6-week	7-week	8-week	9-week	10-week	11-week	12-week	13-week	14-week	15-week	16-week	17-week	18-week	19-week	20-week	21-week
P value	0.0363433	0.0335464	0.0114409	0.0904094	0.111914	0.15446	0.1226	0.0643573	0.0160075	0.00330095	0.00243495	0.000837029	0.00354466	0.00141696	0.00113009	0.0021998	0.00294224	0.00124513	0.000747886	0.00105488	0.00172147
P value Summary	*	*	*	n.s.	n.s.	n.s.	n.s.	n.s.	*	**	**	***	**	**	**	**	**	**	***	**	**
Fig.1h
	WT+NC						UtxKspKO+NC						WT+HFD								UtxKspKO+HFD
Fat/BW	2.62626	6.83007	1.15512	3.34356	3.62538	2.56716	5.59727	5.89342	11.0843	3.82609	4.77707	8.7	29.5714	23.3514	27.3881	36.6183	32.2014	30.105	28.3562	20.9358	6.5371	16.2286	18.272	16.1468	15.2096
Lean/BW	80.6397	76.1111	80.4621	77.2086	77.281	79.8806	75.5973	74.5768	72.5602	77.5942	76.6242	74.6667	58.2143	64.027	61.1692	53.7344	56.9789	57.769	59.8858	64.0909	73.8162	66.8571	65.2691	67.7982	68.0838
Fat/BW	P value	P value Summary						Lean/BW	P value	P value Summary
WT+HFD vs. WT+NC	< 0.0001	****						WT+HFD vs. WT+NC	< 0.0001	****
WT+HFD vs. UtxKspKO+HFD	< 0.0001	****						WT+HFD vs. UtxKspKO+HFD	< 0.0001	****
Fig.1j
	WT+NC						UtxKsp KO+NC						WT+HFD								UtxKsp KO+HFD
TG	0.596981	0.447736	0.618302	0.309151	0.437075	0.682264	0.628962	0.778208	0.788868	0.469057	0.447736	0.458396	0.863491	0.980755	0.895472	0.746226	0.895472	1.0234	1.13	0.820849	0.469057	0.351792	0.469057	0.533019	0.447736
	WT+NC						UtxKspKO+NC						WT+HFD								UtxKspKO+HFD
Cholesterol	0.199	0.214	0.173	0.179	0.229	0.182	0.195	0.246	0.165	0.217	0.196	0.211	0.303	0.36	0.33	0.374	0.341	0.344	0.377	0.343	0.26	0.28	0.246	0.21	0.227
TG	P value	P value Summary					Cholesterol	P value	P value Summary
WT+HFD vs. WT+NC	< 0.0001	****					WT+HFD vs. WT+NC	< 0.0001	****
WT+HFD vs. UtxKspKO+HFD	< 0.0001	****					WT+HFD vs. UtxKspKO+HFD	< 0.0001	****
Fig.1k
	WT+NC						UtxKspKO+NC					WT+HFD								Utxksp KO+HFD
insulin	0.701224	1.66664	0.781675	0.804661	1.46551	1.86776	0.942577	0.936831	1.24714	0.844887	1.26438	2.23554	1.70111	1.78157	4.30428	6.86722	1.59768	2.49413	1.90799	1.75858	1.51148	0.965563	0.994296	1.35633
	WT+NC						Utxksp KO+NC						WT+HFD								Utxksp KO+HFD
leptin	0.0955	0.122	0.071	0.164	0.192	0.2	0.0515	0.0535	0.072	0.0625	0.0795	0.196	1.933	1.6535	1.607	1.6105	1.2055	1.367	1.6235	1.392	0.7975	0.943	0.9125	0.1425	1.038
insulin	P value	P value Summary					leptin	P value	P value Summary
WT+HFD vs. WT+NC	0.0294	*					WT+HFD vs. WT+NC	< 0.0001	****
WT+HFD vs. UtxKspKO+HFD	0.0378	*					WT+HFD vs. UtxKspKO+HFD	< 0.0001	****
Fig.1l
	WT+NC						Utxksp KO+NC						WT+HFD								Utxksp KO+HFD
glucose	8.4	7.8	8.1	9.4	8.5	10.8	8.6	7.7	9.3	10.6	8.9	9.5	10.8	9.4	11.6	14.8	10.7	10.2	12.8	15.9	10.7	9.8	9.4	9.5	11
glucose	P value	P value Summary
WT+HFD vs. WT+NC	0.0027	**
WT+HFD vs. UtxKspKO+HFD	0.053284	n.s.
Fig.1m
GTT	Time (min)	WT+HFD				UtxKsp KO+HFD
	0	6.6	7.9	7.2	6.9	5.2	6.4	5.9	5.2	6.8
	15	27.3	25.3	22.6	28.5	19.7	17.6	24.9	22.3	25.8
	30	24.7	23.7	24	27.2	22.7	20.8	20.6	27.7	19.4
	60	20.4	15.3	20.1	23.3	12.9	11.9	16.2	16.5	14.3
	90	15.9	15.4	16.4	15.3	8.2	9.1	10.9	11.6	8.7
	120	11.1	9.9	11.3	11.4	7.2	7	9.7	10.8	9.3
WT+HFD vs. UtxKsp KO+HFD	0	15	30	60	90	120	Time (min)
P value	0.0213964	0.0960531	0.161298	0.0373227	0.000313813	0.0428247
P value Summary	*	n.s.	n.s.	*	***	*
Fig.1n
ITT	Time (min)	WT+HFD								UtxKspKO+HFD
	0	100	100	100	100	100	100	100	100	100	100	100	100	100
	15	100	70.548	87.5969	82.3529	108.871	85.2349	89.5833	113.954	78.2258	54.6053	59.7122	76.8708	73.2143
	30	75	67.8082	65.1163	54.4118	80.6452	53.0201	66.6667	91.8605	43.5484	42.1053	46.0432	52.3809	45.8333
	45	60.7143	52.7397	52.7132	41.9118	71.7742	38.9262	60.4167	61.6279	29.0323	33.5526	38.1295	40.136	33.3333
	60	65.1786	48.6301	61.2403	34.5588	62.9032	36.2416	58.3333	58.1395	20.1613	28.9474	44.6043	46.2585	38.0952
	90	58.9286	57.5343	71.3178	34.5588	85.4839	32.2148	60.4167	68.6047	25	36.8421	55.3957	43.5374	33.9286
	120	59.8214	63.6986	79.845	45.5882	83.871	37.5839	68.75	80.2326	29.0323	46.7105	51.7986	50.3401	36.9048
WT+HFD vs. UtxKsp KO+HFD	0	15	30	45	60	90	120	Time (min)
P value	>1	0.00634502	0.00110244	0.000858559	0.0238192	0.0340574	0.0124573
P value Summary	n.s.	**	**	***	*	*	*

## Sheet: Fig 2
Fig.2b
glomerular area	WT+NC					UtxKsp KO+NC						WT+HFD								UtxKsp KO+HFD
	1	0.996347	1.018	0.895557	1.11488	1.08042	0.852726	0.842499	0.972089	0.977485	1.00767	1.19572	1.28923	1.10196	1.11102	0.979538	0.969205	1.34548	1.18828	0.931299	1.02295	0.911592	1.09345	0.996861
PAS stainned area	WT+NC					Utxksp KO+NC				WT+HFD								UtxKsp KO+HFD
	0.99391	1.00401	0.911534	1.05921	1.03133	0.83565	1.11378	0.973609	1.07696	1.14515	1.26655	0.995805	1.18545	1.13282	1.29834	1.35957	1.67421	1.13904	1.08306	0.904088	1.07572
glomeruar area	P value	P value Summary				PAS stainned area	P value	P value Summary
WT+HFD vs. WT+NC	0.0075	**				WT+HFD vs. WT+NC	0.0211	*
WT+HFD vs. UtxKspKO+HFD	0.0419	*				WT+HFD vs. UtxKspKO+HFD	0.0405	*
Fig.2c
Renal medulla	WT+NC						UtxKsp KO+NC						WT+HFD							UtxKsp KO+HFD
TG	0.929822	1.64642	4.53421	3.01784	2.09966	2.17889	0.602348	0.54602	0.769102	1.44903	1.85839	3.69008	25.1885	17.9386	19.8773	18.4747	10.753	16.4352	20.161	0.893046	3.95682	4.43888	1.99735	2.25232
Renal medulla	WT+NC						UtxKsp KO+NC						WT+HFD							UtxKspKO+HFD
Cholesterol	9.60008	9.26648	3.47064	5.2251	6.91736	9.12304	8.32765	7.88114	8.14351	9.8318	8.04475	6.53219	14.1647	10.2978	18.415	10.1444	12.2317	12.5564	10.4171	4.7346	7.83798	7.68902	7.27638	6.18994
Renal medulla TG	P value	P value Summary				Renal medulla Cholesterol	P value	P value Summary
WT+HFD vs. WT+NC	<0.0001	****				WT+HFD vs. WT+NC	0.0009	***
WT+HFD vs. UtxKspKO+HFD	<0.0001	****				WT+HFD vs. UtxKspKO+HFD	0.0006	***
Fig.2d
Renal cortex	WT+NC						UtxKsp KO+NC						WT+HFD							UtxKsp KO+HFD
TG	1.17272	1.62942	1.03169	0.727604	1.86264	1.21576	1.19545	0.946172	1.25692	1.5651	1.87176	1.25556	9.84682	18.5068	9.26621	10.9583	18.8285	15.4536	11.4223	6.85768	4.3327	5.75373	5.4803	1.74704
Renal cortex	WT+NC						UtxKsp KO+NC						WT+HFD							UtxKsp KO+HFD
Cholesterol	5.25424	6.66559	6.51681	5.82353	7.35229	6.11596	6.23518	6.70441	6.89751	6.24242	8.52147	7.23124	12.2795	15.8141	13.0336	12.1647	16.5559	9.91741	12.1647	7.50984	8.36668	9.84492	9.61712	7.755
Renal cortex TG	P value	P value Summary				Renal cortex Cholesterol	P value	P value Summary
WT+HFD vs. WT+NC	<0.0001	****				WT+HFD vs. WT+NC	<0.0001	****
WT+HFD vs. UtxKspKO+HFD	<0.0001	****				WT+HFD vs. UtxKspKO+HFD	0.0001	***
Fig.2e
Renal medulla	WT+NC			UtxKspKO+NC			WT+HFD			UtxKspKO+HFD
Mogat1	1.17068	0.800837	1.0674	1.5707	1.27671	0.898599	2.40473	1.685	2.11017	1.59562	1.63276	1.71312
Gpam	1.14171	0.875783	0.999942	1.17297	1.1428	0.938449	2.90705	2.09363	2.63039	1.89907	1.87939	2.02666
Cidea	1.25096	0.819828	0.975015	0.102929	0.116858	0.097613	1.19485	0.85086	0.806878	0.206464	0.212036	0.211086
Cidec	1.20874	0.810031	1.02229	0.109102	0.122912	0.081919	0.515598	0.321158	0.47026	0.137015	0.10363	0.137821
Renal medulla Mogat1	P value	P value Summary			Renal medulla Gpam	P value	P value Summary		Renal medulla Cidea	P value	P value Summary		Renal medulla Cidec	P value	P value Summary
WT+HFD vs. WT+NC	0.0033	**			WT+HFD vs. WT+NC	0.0001	***		WT+NC vs. UtxKsp KO+NC	0.0004	***		WT+NC vs. UtxKsp KO+NC	<0.0001	****
WT+HFD vs. UtxKspKO+HFD	0.179446	n.s.			WT+HFD vs. UtxKspKO+HFD	0.0294	*		WT+HFD vs. UtxKspKO+HFD	0.0015	**		WT+HFD vs. UtxKspKO+HFD	0.0402	*
Fig.2f
Renal cortex	WT+NC			UtxKspKO+NC			WT+HFD			UtxKspKO+HFD
Mogat1	0.939596	1.05789	1.00217	0.892432	1.1628	1.13225	1.6292	1.67076	1.65218	1.04943	1.10623	1.51331
Gpam	0.868664	1.17108	0.975677	0.773153	1.15229	1.11827	1.51637	2.46395	2.54785	0.858649	1.00055	1.33788
Cidea	0.831962	1.1217	1.07004	0.351263	0.553789	0.533561	0.392526	0.52114	0.561937	0.155367	0.135031	0.174779
Cidec	0.800939	1.18496	1.064	0.233567	0.337902	0.33593	1.34488	2.0249	2.40781	0.154192	0.152894	0.186349
Renal cortex Mogat1	P value	P value Summary			Renal cortex Gpam	P value	P value Summary		Renal cortex Cidea	P value	P value Summary		Renal cortex Cidec	P value	P value Summary
WT+HFD vs. WT+NC	0.0018	**			WT+HFD vs. WT+NC	0.0072	**		WT+NC vs. UtxKsp KO+NC	0.0013	**		WT+NC vs. UtxKsp KO+NC	0.0279	*
WT+HFD vs. UtxKspKO+HFD	0.0204	*			WT+HFD vs. UtxKspKO+HFD	0.0097	**		WT+HFD vs. UtxKspKO+HFD	0.0188	*		WT+HFD vs. UtxKspKO+HFD	0.0003	***

## Sheet: Fig 3
Fig.3c
	WT+NC						Utxksp KO+NC						WT+HFD								Utxksp KO+HFD
Score	0	0	0	0	0	0	0	0	0	0	0	0	4.8	3	3	3.2	4.4	3.8	3	2	0	0	3	2.4	2.4
Score	P value	P value Summary
WT+HFD vs. WT+NC	<0.0001	****
WT+HFD vs. UtxKspKO+HFD	0.002	**
Fig.3d
liver	WT+NC						UtxKspKO+NC						WT+HFD							UtxkspKO+HFD
TG	2.64156	3.98142	1.84139	1.73207	4.86231	2.52232	2.97717	5.71429	4.92912	5.02501	4.71095	3.62761	41.4993	47.6777	30.6656	40.3571	32.1545	23.4428	43.0239	18.6917	23.9025	23.1506	8.83288	10.5697
liver	WT+NC						UtxKsp KO+NC						WT+HFD							Utxksp KO+HFD
Cholesterol	2.66667	3.17887	2.88128	2.41297	3.87773	2.96007	2.30419	3.40708	4.52502	5.04107	2.52054	3.15855	12.6834	15.6331	8.84906	12.5278	12.1228	10.1103	12.5453	7.07602	3.77682	8.62188	6.08805	7.17813
liver TG	P value	P value Summary					liver Cholesterol	P value	P value Summary
WT+HFD vs. WT+NC	<0.0001	****					WT+HFD vs. WT+NC	<0.0001	****
WT+HFD vs. UtxKspKO+HFD	<0.0001	****					WT+HFD vs. UtxKspKO+HFD	<0.0001	****
Fig.3e
liver	WT+NC			KO+NC			WT+HFD			KO+HFD
Mogat1	1.03455	1.12272	0.860353	1.5042	2.09943	2.72452	13.2967	25.0893	9.40873	3.29665	1.86607	3.12098
Cidea	1.46713	1.93455	0.350382	0.646176	1.87514	1.17284	47.8352	28.5813	23.8514	1.12039	1.00626	0.604578
Cidec	0.903127	6.84476	1.10726	4.03621	3.11882	3.12098	59.1374	183.419	40.7012	5.27803	3.55044	2.68142
Gpam	1.40444	0.599155	1.18756	0.819605	1.12039	1.30405	1.64376	1.14711	0.865737	0.524858	0.528875	0.683968
liver Mogat1	P value	P value Summary		liver Cidea	P value	P value Summary		liver Cidec	P value	P value Summary		liver Gpam	P value	P value Summary
WT+HFD vs. WT+NC	0.0055	**		WT+NC vs. UtxKsp KO+NC	0.0012	**		WT+NC vs. UtxKsp KO+NC	0.0498	*		WT+HFD vs. WT+NC	0.877	n.s.
WT+HFD vs. UtxKspKO+HFD	0.0112	*		WT+HFD vs. UtxKspKO+HFD	0.0011	**		WT+HFD vs. UtxKspKO+HFD	0.0495	*		WT+HFD vs. UtxKspKO+HFD	0.0896	n.s.

## Sheet: Fig 4
Fig.4c
	WT+NC					Utxksp KO+NC						WT+HFD								Utxksp KO+HFD
eWAT	1991.76	2117.02	1939.96	1352.75	1213.57	2432.4	1623.98	2597.78	1854.69	2536.5	2405.79	5915.97	8140.38	7253.66	5755.19	4470.87	6238.04	5399.34	5685.62	3693.64	2758.92	5014.35
	WT+NC			Utxksp KO+NC					WT+HFD						Utxksp KO+HFD
iWAT	766.809	636.649	798.608	910.264	814.601	1449.74	822.326	1727.15	4519.99	3648.93	3474.66	4159.2	3288.66	4352.61	1885.74	2145.38	3627.26	3986
eWAT	P value	P value Summary				iWAT	P value	P value Summary
WT+HFD vs. WT+NC	<0.0001	****				WT+HFD vs. WT+NC	<0.0001	****
WT+HFD vs. UtxKspKO+HFD	0.0026	**				WT+HFD vs. UtxKspKO+HFD	0.0656	n.s.
Fig.4d
iWAT	WT+NC			Utxksp KO+NC			WT+HFD			Utxksp KO+HFD
Ucp1	1.0213	1.04938	0.940499	2.29677	2.10723	2.21573	0.03375	0.033289	0.036523	0.158223	0.136472	0.154997
Dio2	0.651375	0.932525	1.63776	3.30814	3.67581	3.2331	0.141686	0.066857	0.182288	0.152176	0.461793	0.251262
Elovl6	0.928375	1.01012	1.06604	5.16134	7.09449	6.4171	1.27704	1.24813	1.40211	4.40089	4.54089	4.08127
Cox5b	1.04811	0.896357	1.06066	2.24628	2.1684	2.06734	0.462084	0.469954	0.525442	0.877898	0.925165	0.822028
Prdm16	0.772127	1.03778	1.25233	3.50571	3.78594	3.98529	1.20743	0.964214	1.18871	2.29344	2.75476	2.67627
iWAT Ucp1	P value	P value Summary		iWAT Dio2	P value	P value Summary		iWAT Elovl6	P value	P value Summary		iWAT Cox5b	P value	P value Summary		iWAT Prdm16	P value	P value Summary
WT+HFD vs. WT+NC	<0.0001	****		WT+HFD vs. WT+NC	0.0179	*		WT+HFD vs. WT+NC	0.8773	n.s.		WT+HFD vs. WT+NC	<0.0001	****		WT+HFD vs. WT+NC	n.s.	0.9437
WT+NC vs. UTXksp KO+NC	<0.0001	****		WT+NC vs. UTXksp KO+NC	<0.0001	****		WT+NC vs. UTXksp KO+NC	<0.0001	****		WT+NC vs. UTXksp KO+NC	<0.0001	****		WT+NC vs. UTXksp KO+NC	<0.0001	****
WT+HFD vs. UtxKspKO+HFD	0.0028	**		WT+HFD vs. UtxKspKO+HFD	0.9085	n.s.		WT+HFD vs. UtxKspKO+HFD	0.0026	**		WT+HFD vs. UtxKspKO+HFD	0.0007	***		WT+HFD vs. UtxKspKO+HFD	0.0002	***
Fig.4e
BAT	WT+NC			UtxKsp KO+NC			WT+HFD			UtxKsp KO+HFD
Ucp1	0.654127	1.80894	0.84519	0.343861	1.13075	0.513805	0.315159	0.258215	0.294752	0.40344	0.320866	0.50791
Dio2	0.568606	2.0734	0.84792	0.85293	0.2111	0.446738	0.262975	0.363493	0.073914	1.12272	1.11845	2.00625
Elovl6	0.811875	1.50351	0.819224	0.512751	0.251099	0.326993	0.099879	0.073217	0.031693	0.107793	0.188329	0.313238
Cox5b	0.711285	1.20999	1.1599	0.537934	1.39862	0.750279	0.700278	0.524858	0.292194	3.2221	1.86154	1.5708
Prdm16	0.90125	1.12233	0.988628	1.19665	1.9568	0.807201	0.696647	0.593574	0.120199	3.93537	0.918276	1.91189
BAT Ucp1	P value	P value Summary		BAT Dio2	P value	P value Summary		BAT Elovl6	P value	P value Summary		BAT Cox5b	P value	P value Summary		BAT Prdm16	P value	P value Summary
WT+HFD vs. WT+NC	0.0495	*		WT+HFD vs. WT+NC	0.0495	*		WT+HFD vs. WT+NC	0.0015	**		WT+HFD vs. WT+NC	0.0495	*		WT+HFD vs. WT+NC	0.0495	*
WT+HFD vs. UtxKspKO+HFD	0.0495	*		WT+HFD vs. UtxKspKO+HFD	0.0495	*		WT+HFD vs. UtxKspKO+HFD	0.0495	*		WT+HFD vs. UtxKspKO+HFD	0.0099	**		WT+HFD vs. UtxKspKO+HFD	0.0495	*

## Sheet: Fig 5
Fig.5d-h
		eGFR (ml/min/1.73m2)	Ser (mmol/L)	CREA（mmol/L)	BUN (mmol/L)
normal	1	76.47	191.204	74	4.1
	2	104.73	263.555	57	3.8
	3	72.64	206.364	73	4.1
	4	82.53	115.704	66	3.7
	5	96.68	125.57	54	4.4
	6	83.46	164.423	58	4.4
	7	114.34	221.084	57	3.6
	8	115.23	140.847	47	5.6
	9	142.07	129.887	56	5.1
	10	71.22	157.371	104	8
	11	115.33	157.402	67	4.8
	12	89.68	120.638	77	5.7
	13	146.64	145.515	58	4.3
	14	106.51	115.231	56	4.6
	15	124.74	285.029	54	5.9
	16	94.1	150.069	62	3.7
	17	110.27	217.894	55	3.2
	18	114.96	165.675	56	4.7
	19	106.28	203.651	54	3
	20	103.97	215.089	57	3.5
	21	100.64	152.966	57	5.1
	22	105.75	197.652	61	5.4
	23	110.5	143.776	81	3.1
	24	122.56	181.57	66	6.8
	25	91.83	180.081	82	4.8
	26	97.13	192.517	83	4
	27	94.6	120.717	90	5.1
	28	130.43	165.671	70	4.5
	29	116.71	190.962	66	3.9
	30	101.97	141.528	76	7
	31	86.3	144.646	88	5.6
	32	129.5	170.85	73	4.4
	33	108.75	160.272	83	5.4
	34	102.07	223.615	75	12.3
	35	83.14	154.779	68	4.4
	36	124.58	151.497	48	4
	37	102.19	175.17	76	6.1
	38	103.66	170.329	77	5
	39	87.02	162.283	64	6.7
overweight	40	107.63	96.1504	57	3.5
	41	127.23	190.588	51	3.6
	42	129.12	152.621	46	3.6
	43	110.86	270.926	60	4.7
	44	107.41	117.853	73	6.5
	45	84.89	197.373	73	5.6
	46	110.13	118.995	67	6.8
	47	95.25	124.002	88	5
	48	112.46	145.115	86	4.7
	49	111.09	152.574	70	5.1
	50	80.69	222.781	93	5.7
	51	100.35	152.924	79	3.7
	52	106.8	126.094	79	4.5
	53	75.99	153.557	111	12.7
	54	97.1	202.33	63	5.2
	55	86.89	207.5	88	5.3
	56	76.04	118.908	100	6.1
	57	115.88	206.922	79	5.2
	58	42.59	138.563	176	13.3
	59	49.61	242.162	140	9.4
	60	62.85	119.62	116	6.4
	61	7.45	139.578	525	23.7
	62	120.3	276.907	47	4.5
obesity	63	124.74	165.486	66	7
	64	89.58	232.802	64	6.6
	65	110.38	165.195	57	4.8
	66	125.01	164.277	59	4.7
	67	127.3	146.555	51	5.3
	68	112.93	164.579	81	3.6
	69	146.47	150.173	70	3.2
	70	112.13	89.6029	78	7.6
	71	128.75	219.247	64	6.5
	72	124.33	150.673	80	4.1
	73	118.48	169.388	90	4.1
	74	161.69	150.43	72	4.4
	75	133.25	135.701	65	4.6
	76	63.2	181.377	82	6.8		eGFR		P value	P value Summary
	77	121.47	160.772	50	3		CT vs. Overweight		0.08	n.s.
	78	123.94	164.646	49	2.3		CT vs. Obesity		0.0227	*
	79	166.83	191.364	39	3.4		CT vs. Obesity related renal dysfunction		<0.0001	****
	80	164.22	148.473	37	6.9		Overweight vs. Obesity		0.0002	***
	81	115.05	111.062	72	4.8		Overweight vs. Obesity related renal dysfunction		<0.0001	****
	82	128.16	154.357	80	4.9		Obesity vs. Obesity related renal dysfunction		<0.0001	****
	83	118.43	112.518	67	4.4
	84	117.11	142.258	84	5.3
	85	80.17	141.617	99	4.5		serine		P value	P value Summary
	86	115.4	116.188	96	5		CT vs. Obesity related renal dysfunction		0.0004	***
renal dysfunction	87	63.78	90.0642	113	8.3		Overweight vs. Obesity related renal dysfunction		0.0022	**
	88	7.3	95.087	819	33.6		Obesity vs. Obesity related renal dysfunction		0.0309	*
	89	4.19	63.9685	1221	24.2
	90	73	106.906	109	7.4
	91	15.7	101.149	420	19
	92	7.26	193.924	810	25.7
	93	37.75	51.069	184	11.4
	94	8.6	121.548	638	16.1
	95	53.96	158.56	145	8.9
	96	28.51	171.155	241	12.2
	97	9.96	106.433	591	40.1
	98	56.86	118.31	89	9.3
Fig.5j
Fig.5k
Renal medulla	WT+NC						Utxksp KO+NC						WT+HFD							Utxksp KO+HFD
serine	5.5908	9.04011	11.241	7.70167	10.4659	9.0853	7.03155	8.78592	8.00184	9.04915	7.1761	8.65721	5.69992	4.64415	5.58151	6.03857	7.39957	5.25584	5.12794	8.28286	7.17482	6.78974	6.75921	6.43855
Renal medulla	WT+NC						Utxksp KO+NC						WT+HFD							Utxksp KO+HFD
glycine	30.8289	63.1692	42.2284	36.7336	42.2672	41.3944	31.1521	53.3163	42.8899	37.0638	44.0755	47.0998	31.4954	32.4093	37.5507	39.5723	33.0613	22.6415	21.6355	47.4516	30.7389	45.449	60.6018	37.3591
Renal medulla serine	P value	P value Summary			Renal medulla glycine	P value	P value Summary
WT+HFD vs. WT+NC	0.0005	***			WT+HFD vs. WT+NC	0.0544	n.s.
WT+HFD vs. UtxKspKO+HFD	0.0125533	*			WT+HFD vs. UtxKspKO+HFD	0.0591	n.s.
Fig.5l
Renal cortex	WT+NC						Utxksp KO+NC						WT+HFD							Utxksp KO+HFD
serine	7.96168	10.3788	9.06867	7.56308	7.12346	9.48406	8.14683	10.4278	9.75787	15.0567	8.61187	9.40908	13.1551	5.72739	6.30036	7.73316	8.0759	5.76947	8.20151	8.62205	10.2187	13.5467	9.34538	7.36583
Renal cortex	WT+NC						Utxksp KO+NC						WT+HFD							Utxksp KO+HFD
glycine	31.572	55.9795	36.1962	32.8397	41.1888	35.7501	28.0259	44.5642	42.5348	46.0111	42.4273	52.7761	38.3329	31.898	26.2851	33.9849	38.6035	23.3237	146.211	42.074	48.9964	48.0004	49.0958	35.6766
Renal cortex serine	P value	P value Summary			Renal cortex glycine	P value	P value Summary
WT+HFD vs. WT+NC	0.8866	n.s.			WT+HFD vs. WT+NC	0.8406	n.s.
WT+HFD vs. UtxKspKO+HFD	0.3387	n.s.			WT+HFD vs. UtxKspKO+HFD	0.9898	n.s.
Fig.5m
serum	WT+NC					Utxksp KO+NC				WT+HFD					Utxksp KO+HFD
serine	153.501	135.192	115.873	168.723	105.554	110.83	129.894	116.724	91.0128	104.132	93.2801	114.371	111.936	98.4116	174.568	98.1113	185.762	175.754	211.662
serum	WT+NC					Utxksp KO+NC				WT+HFD					Utxksp KO+HFD
glycine	467.254	347.348	318.395	408.92	320.081	300.974	350.41	370.36	287.063	280.108	233.494	285.432	264.861	234.878	405.658	304.105	398.882	397.141	459.737
serum serine	P value	P value Summary			serum glycine	P value	P value Summary
WT+HFD vs. WT+NC	0.0521	n.s.			WT+HFD vs. WT+NC	0.0068	**
WT+HFD vs. UtxKspKO+HFD	0.005	**			WT+HFD vs. UtxKspKO+HFD	0.0018	**
Fig.5n
urine	WT+NC						UtxKsp KO+NC					WT+HFD							UtxKsp KO+HFD
serine	68.9402	87.8309	123.676	131.867	70.9207	103.51	68.9516	74.3972	34.3419	89.392	129.704	38.0104	32.2272	60.5151	25.921	31.9499	47.4713	38.3961	63.8479	80.9398	48.3704	33.4354	31.2962
urine	WT+NC						UtxKsp KO+NC					WT+HFD							UtxKsp KO+HFD
glycine	515.852	1037.61	1083	1288.54	958.803	1098.58	908.18	836.857	547.122	1040.67	1354.98	244.001	271.236	344.274	257.416	206.601	309.632	264.933	415.767	592.527	468.752	527.198	252.208
urine serine	P value	P value Summary			urine glycine	P value	P value Summary
WT+HFD vs. WT+NC	0.0009	***			WT+HFD vs. WT+NC	<0.0001	****
WT+HFD vs. UtxKspKO+HFD	0.7248	n.s.			WT+HFD vs. UtxKspKO+HFD	0.033	*

## Sheet: Fig 6
Fig.6b	Ctrl+CT			UTX KO+CT			Ctrl+PA			UTX KO+PA
TG (fold change)	0.986953	1.03093	0.982112	1.13419	1.17654	1.05986	2.97812	2.87612	2.83349	2.3562	2.26939	2.32581
TG	P value	P value Summary
Ctrl+CT vs. Ctrl+PA	<0.0001	****
Ctrl+PA vs. UTX KO+PA	<0.0001	****
Fig.6c
Fig.6e
	Vector+CT			UTX +CT			Vector+PA			UTX+PA
TG (fold change)	1.09922	0.992836	0.907946	1.21728	1.01841	1.18102	1.60167	1.88255	1.87571	2.68456	2.12087	2.61113
TG	P value	P value Summary
Vec+CT vs. Vec+PA	0.0063	**
Vec+PA vs. UTX+PA	0.0119	*
Fig.6f
Fig.6g
	Vec+CT			UTX+CT			Vec+PA			UTX+PA
MOGAT1	0.914098	0.931628	1.17336	1.10386	1.47875	1.29397	1.84848	2.1871	2.44693	3.9762	3.33354	3.62734
GPAM	0.996691	0.894385	1.12176	0.965385	1.33541	0.937847	2.06101	2.25409	2.74302	4.07493	2.96527	2.55322
CIDEA	0.930717	0.975551	1.09955	1.57526	2.22913	1.35744	2.9684	3.02018	3.73373	6.30903	6.90687	5.30305
CIDEC	0.93825	0.994739	1.06981	1.19711	1.49127	1.09083	2.11959	2.17325	2.60882	3.4387	3.18168	2.84525
MOGAT1	P value	P value Summary		GPAM	P value	P value Summary		CIDEA	P value	P value Summary		CIDEC	P value	P value Summary
Vec+CT vs. Vec+PA	0.0033	**		Vec+CT vs. Vec+PA	0.0293	*		Vec+CT vs. Vec+PA	0.0038	**		Vec+CT vs. Vec+PA	0.0009	***
Vec+PA vs. UTX+PA	0.0009	***		Vec+PA vs. UTX+PA	0.1433	n.s.		Vec+PA vs. UTX+PA	0.0009	***		Vec+PA vs. UTX+PA	0.0076	**
Fig.6h
	Ctrl+CT			Ctrl+PA			PHGDH KO1+PA			PHGDH KO2+PA
TG (fold change)	1.07226	0.927837	0.820805	1.92031	1.79721	1.87294	4.49574	4.04871	4.03031	4.00437	3.63313	3.75162
TG	P value	P value Summary
Ctrl+CT vs. Ctrl+PA	0.0006	***
Ctrl+PA vs. PHGDH KO1+PA	<0.0001	****
Ctrl+PA vs. PHGDH KO2+PA	<0.0001	****
Fig.6i
	Ctrl+CT			Ctrl+PA			PHGDH KO1+PA			PHGDH KO2+PA
MOGAT1	0.882	1.076	1.053	2.221	2.299	1.612	2.78	2.819	3.105	4.057	2.849	4.047
CIDEA	0.771677	0.811327	1.58139	1.87857	2.74491	2.69547	6.97721	3.33287	2.97782	5.02283	5.62868	6.14802
CIDEC	1.09	1.112	0.825	10.908	14.524	8.995	25.107	18.143	25.915	37.658	28.277	34.287
MOGAT1	P value	P value Summary		CIDEA	P value	P value Summary			CIDEC	P value	P value Summary
Ctrl+CT vs. Ctrl+PA	0.0351	*		Ctrl+CT vs. Ctrl+PA	0.0230098	*			Ctrl+CT vs. Ctrl+PA	0.0158	*
Ctrl+PA vs. PHGDH KO1+PA	0.0408	*		Ctrl+PA vs. PHGDH KO1+PA	0.0495	*			Ctrl+PA vs. PHGDH KO1+PA	0.0092	**
Ctrl+PA vs. PHGDH KO2+PA	0.0034	**		Ctrl+PA vs. PHGDH KO2+PA	0.0289	*			Ctrl+PA vs. PHGDH KO2+PA	0.0002	***
Fig.6k
	Ctrl+CT						Ctrl+PA						PHGDH KO+PA
serine (fold change)	0.869813	1.40818	1.15865	0.977044	0.770696	0.817197	0.519938	0.459545	0.539546	0.455181	0.489511	0.412246	0.120211	0.0948866	0.252583	0.199044	0.107487	0.187427
	Ctrl+CT						Ctrl+PA						PHGDH KO+PA
glycine (fold change)	0.905736	1.32764	1.10427	1.07127	0.773372	0.817682	0.684985	0.528485	0.622564	0.458039	0.391063	0.470473	0.313764	0.312552	0.38869	0.349062	0.388072	0.357864
serine	P value	P value Summary			glycine	P value	P value Summary
Ctrl+CT vs. Ctrl+PA	<0.0001	****			Ctrl+CT vs. Ctrl+PA	<0.0001	****
Ctrl+PA vs. PHGDH KO+PA	0.0036	**			Ctrl+PA vs. PHGDH KO+PA	0.0101	*

## Sheet: Fig 7
Fig.7a	Ctrl+CT						Ctrl+PA						UTX KO+PA				DKO+PA
TG (fold change)	0.985876	1.08606	1.01733	0.927247	0.927126	1.05636	3.08719	2.51336	2.96816	2.56843	2.47366	2.43634	1.63615	1.5483	1.79563	1.59689	2.52012	2.53399	2.37417	2.60133
TG	P value	P value Summary
Ctrl+CT vs. Ctrl+PA	<0.0001	****
Ctrl+PA vs. UTX KO+PA	<0.0001	****
UTX KO+PA vs. DKO+PA	<0.0001	****
Fig.7b
	Ctrl+CT			Ctrl+PA			UTX KO+PA			DKO+PA
MOGAT1	0.884115	1.03828	1.08899	2.32952	2.39349	2.74517	1.44317	1.35241	1.36827	2.20494	2.39421	2.07336
GPAM	0.908731	0.961796	1.14176	2.04496	2.11401	2.3657	1.28829	1.29134	1.5051	2.46905	2.48776	2.50373
CIDEA	1.13689	0.762073	1.14525	2.08942	1.68247	2.10512	1.26805	1.33199	1.66953	1.72084	1.9051	2.06733
CIDEC	0.924171	0.97814	1.10357	4.17199	3.13223	4.40933	0.972182	0.912241	1.23051	13.264	7.46271	7.56802
MOGAT1	P value	P value Summary		GPAM	P value	P value Summary			CIDEA	P value	P value Summary			CIDEC	P value	P value Summary
Ctrl+CT vs. Ctrl+PA	<0.0001	****		Ctrl+CT vs. Ctrl+PA	<0.0001	****			Ctrl+CT vs. Ctrl+PA	<0.0001	****			Ctrl+CT vs. Ctrl+PA	0.0163	*
Ctrl+PA vs. UTX KO+PA	<0.0001	****		Ctrl+PA vs. UTX KO+PA	0.0002	***			Ctrl+PA vs. UTX KO+PA	<0.0001	****			Ctrl+PA vs. UTX KO+PA	0.014	*
UTX KO+PA vs. DKO+PA	0.0006	***		UTX KO+PA vs. DKO+PA	<0.0001	****			UTX KO+PA vs. DKO+PA	<0.0001	****			UTX KO+PA vs. DKO+PA	0.0014	**
Fig.7c
	Ctrl+CT						Ctrl+PA						UTX KO+PA						DKO+PA
serine (fold change)	1.16107	1.43314	0.356901	0.959583	0.833534	1.25701	0.591917	0.453938	0.482798	0.500896	0.528055	0.696011	0.876709	0.529451	0.787794	0.546305	0.567525	0.872699	0.198565	0.43084	0.305882	0.507622	0.376623
glycine (fold change)	0.936481	0.284388	0.223953	1.05864	0.585119	2.91166	0.327501	0.278477	0.294369	0.427896	0.332459	0.474302	0.953233	0.548969	0.819959	0.528183	0.737785	0.826766	0.066752	0.371448	0.193255	0.448884	0.780464
serine	P value	P value Summary		glycine	P value	P value Summary
Ctrl+CT vs. Ctrl+PA	0.0109	*		Ctrl+CT vs. Ctrl+PA	0.1922	n.s.
Ctrl+PA vs. UTX KO+PA	0.0818	n.s.		Ctrl+PA vs. UTX KO+PA	0.0014	**
UTX KO+PA vs. DKO+PA	0.0039	**		UTX KO+PA vs. DKO+PA	0.6792	n.s.
Fig.7d
	Ctrl+CT						Ctrl+PA						UTX KO+PA						DKO+PA
serine (fold change)	1.14023	0.947056	0.861238	1.08193	0.942073	1.02819	0.848278	0.728152	0.959504	0.500578	1.03904	0.427549	0.964344	0.933795	1.18884	1.08835	1.06487	1.05753	0.634443	0.994923	0.999961	0.190942	0.885967	0.389061
glycine (fold change)	1.29231	0.762965	1.16414	0.860532	0.751169	1.16892	1.12892	0.861325	1.1241	0.474579	1.11461	0.337162	0.788866	0.688054	0.595921	0.891959	0.397613	0.425648	0.454489	0.720951	1.12524	0.234261	1.04163	0.521648
serine	P value	P value Summary		glycine	P value	P value Summary
Ctrl+CT vs. Ctrl+PA	0.0575389	n.s.		Ctrl+CT vs. Ctrl+PA	0.7793	n.s.
Ctrl+PA vs. UTX KO+PA	0.0298732	*		Ctrl+PA vs. UTX KO+PA	0.6105	n.s.
UTX KO+PA vs. DKO+PA	0.0415	*		UTX KO+PA vs. DKO+PA	0.9897	n.s.
Fig.7e
	Ctrl+CT						Ctrl+PA						UTX KO+PA			UTX KO+PA+NCT 503 (L)			UTX KO+PA+NCT 503 (H)
TG (fold change)	0.908764	0.831446	0.928344	1.07504	1.18448	1.07193	2.94974	2.87848	2.81728	2.87594	2.91747	2.95856	1.60414	1.77622	1.83947	2.46689	2.04676	2.56704	2.46689	2.04676	2.56704
TG	P value	P value Summary
Ctrl+CT vs. Ctrl+PA	<0.0001	****
Ctrl+PA vs. UTX KO+PA	<0.0001	****
UTX KO+PA vs. UTX KO+NCT (L)+PA	0.0023	**
UTX KO+PA vs. UTX KO+NCT (H)+PA	0.0023	**
Fig.7f
	CT			PA			UTX KO+PA			UTX KO+PA+NCT 503 (L)			UTX KO+PA+NCT 503 (H)
MOGAT1	1.1067	1.01375	0.891285	4.59633	4.8886	6.27096	2.2388	2.63624	2.51772	4.75448	3.58819	4.91738	7.1063	9.82561	9.18059
GPAM	1.04816	1.14594	0.832188	2.91846	3.67229	3.47067	1.78806	1.8525	1.83133	3.47738	3.07222	3.71089	4.63302	4.81217	4.5814
CIDEA	0.766592	1.29813	1.00288	11.8818	13.2393	19.0282	1.33722	1.91578	2.16975	9.72638	4.93822	7.92995	6.60653	8.72562	18.4473
CIDEC	0.863831	0.920709	1.25571	3.51479	3.4928	2.74585	1.21802	0.665223	0.69853	2.93276	1.99764	1.95745	1.84813	2.10032	1.95819
MOGAT1	P value	P value Summary		GPAM	P value	P value Summary			CIDEA	P value	P value Summary		CIDEC	P value	P value Summary
Ctrl+CT vs. Ctrl+PA	0.0006	***		Ctrl+CT vs. Ctrl+PA	<0.0001	****			Ctrl+CT vs. Ctrl+PA	0.0049	**		Ctrl+CT vs. Ctrl+PA	0.0001	***
Ctrl+PA vs. UTX KO+PA	0.0135	*		Ctrl+PA vs. UTX KO+PA	0.0001	***			Ctrl+PA vs. UTX KO+PA	0.0073	**		Ctrl+PA vs. UTX KO+PA	<0.0001	****
UTX KO+PA vs. UTX KO+NCT (L)+PA	0.0348	*		UTX KO+PA vs. UTX KO+NCT (L)+PA	<0.0001	****			UTX KO+PA vs. UTX KO+NCT (L)+PA	0.0495	*		UTX KO+PA vs. UTX KO+NCT (L)+PA	0.0046	**
UTX KO+PA vs. UTX KO+NCT (H)+PA	<0.0001	****		UTX KO+PA vs. UTX KO+NCT (H)+PA	<0.0001	****			UTX KO+PA vs. UTX KO+NCT (H)+PA	0.047	*		UTX KO+PA vs. UTX KO+NCT (H)+PA	0.0243	*
Fig.7g
	Ctrl+CT						Ctrl+PA						UTX KO+PA						UTX KO+PA+NCT 503 (L)						UTX KO+PA+NCT 503 (H)
serine (fold change)	1.8431	0.647365	0.935784	0.675718	0.949583	0.949583	0.15471	0.317432	0.180747	0.220937	0.284542	0.374941	0.743835	0.417848	0.651334	0.412934	0.609065	0.704992	0.217653	0.460212	0.24688	0.233531	0.378296	0.428291	0.13009	0.112771	0.170422	0.120946	0.226183	0.194333
glycine (fold change)	0.4603	0.956528	1.35894	0.971827	1.16363	1.08878	0.108421	0.393085	0.22103	0.277953	0.361105	0.336142	1.45958	0.774402	0.835137	0.99052	0.944404	1.24027	0.228798	0.368916	0.295392	0.285272	0.326448	0.398466	0.08876	0.185413	0.159231	0.058734	0.269307	0.245992
serine	P value	P value Summary		glycine	P value	P value Summary
Ctrl+CT vs. Ctrl+PA	<0.0001	****		Ctrl+CT vs. Ctrl+PA	<0.0001	****
Ctrl+PA vs. UTX KO+PA	0.00109177	**		Ctrl+PA vs. UTX KO+PA	<0.0001	****
UTX KO+PA vs. UTX KO+NCT (L)+PA	0.00548259	**		UTX KO+PA vs. UTX KO+NCT (L)+PA	<0.0001	****
UTX KO+PA vs. UTX KO+NCT (H)+PA	0.00152804	**		UTX KO+PA vs. UTX KO+NCT (H)+PA	<0.0001	****
Fig.7h
	Ctrl+CT						Ctrl+PA						UTX KO+PA						UTX KO+PA+NCT 503 5uM						UTX KO+PA+NCT 503 20uM
serine (fold change)	0.828903	0.891791	0.91435	1.06669	1.12049	1.17783	0.73973	0.742576	0.85633	0.767369	0.775536	0.909284	0.833246	1.0245	1.04985	0.903799	0.928879	0.833429	0.371799	0.555623	0.455016	0.805161	0.175024	0.813062	0.638607	0.74026	0.746822	0.641746	0.726672	0.856259
glycine (fold change)	0.879025	0.934321	0.928472	1.02683	1.07155	1.15981	0.781965	0.801157	0.930173	0.875267	0.828207	0.959336	1.08524	1.01747	1.00605	1.09837	1.01686	1.2846	0.651883	0.567436	0.448461	0.845865	1.06613	1.00316	0.570232	1.00139	0.970696	1.01452	1.10458	1.20917
serine	P value	P value Summary		glycine	P value	P value Summary
Ctrl+CT vs. Ctrl+PA	0.0153308	*		Ctrl+CT vs. Ctrl+PA	0.0272881	*
Ctrl+PA vs. UTX KO+PA	0.0210759	*		Ctrl+PA vs. UTX KO+PA	0.0021774	**
UTX KO+PA vs. UTX KO+NCT (L)+PA	0.00949057	**		UTX KO+PA vs. UTX KO+NCT (L)+PA	0.0188	*
UTX KO+PA vs. UTX KO+NCT (H)+PA	0.0005	***		UTX KO+PA vs. UTX KO+NCT (H)+PA	0.7963	n.s.

## Sheet: Fig 8
Fig.8a						Fig.8d					Fig.8f					Fig.8h
Fig.8b
						Fig.8e					Fig.8g
Fig.8c
					Fig.8j					Fig.8k
Fig.8i
Fig.8l

## Sheet: Fig 9
Fig.9a	CT			PA			PA+Ser 200uM			PA+Ser 400uM
TG (fold change)	1.22731	0.809462	0.964915	2.36856	2.35751	2.46358	2.00041	2.24829	2.06117	2.16426	1.98941	2.04353
TG	P value	P value Summary
CT vs.PA	<0.0001	****
PA vs.PA+Ser 200	0.0419	*
PA vs.PA+Ser 400	0.0415	*
Fig.9b
	CT			PA			PA+Ser 200uM			PA+Ser 400uM
MOGAT1	1.11514	1.18309	0.756519	1.37017	1.59059	1.75071	0.581552	0.897331	0.552489	0.712106	0.608485	1.26719
GPAM	0.829895	1.20664	0.998615	1.51257	1.86865	1.85189	0.957271	1.15189	0.838568	1.07549	1.24057	1.44593
CIDEA	1.01111	1.61225	0.613139	4.10759	5.13946	4.72576	0.639318	0.992	0.862307	0.587074	0.452402	1.15053
CIDEC	0.927919	1.04818	1.02644	2.51507	2.67973	2.55594	1.12906	1.69372	1.09542	1.09983	0.79841	1.40064
MOGAT1	P value	P value Summary		GPAM	P value	P value Summary		CIDEA	P value	P value Summary		CIDEC	P value	P value Summary
CT vs.PA	0.0342	*		CT vs.PA	0.0032	**		CT vs.PA	<0.0001	****		CT vs.PA	<0.0001	****
PA vs.PA+Ser 200	0.0061	**		PA vs.PA+Ser 200	0.0025	**		PA vs.PA+Ser 200	<0.0001	****		PA vs.PA+Ser 200	0.0004	***
PA vs.PA+Ser 400	0.0214	*		PA vs.PA+Ser 400	0.0284	*		PA vs.PA+Ser 400	<0.0001	****		PA vs.PA+Ser 400	0.0002	***
Fig.9c
	Ctrl			ASCT1 KO			ASCT2 KO			ASCT1/2 DKO
ASCT1	1.26403	0.844566	0.933159	0.629544	0.446476	0.468773	1.10783	1.06105	0.995496	0.475724	0.478397	0.514018
ASCT2	0.963438	1.06674	0.974518	1.23943	0.490829	0.703662	0.588602	0.574981	0.546842	0.449003	0.665992	0.828333
ASCT1	P value	P value Summary		ASCT2	P value	P value Summary
Ctrl vs.ASCT1 KO	0.0031	**		Ctrl vs.ASCT1 KO	0.5984	n.s.
Ctrl vs.ASCT2 KO	0.957	n.s.		Ctrl vs.ASCT2 KO	0.0024	**
Ctrl vs.ASCT1/2 DKO	0.0023	**		Ctrl vs.ASCT1/2 DKO	0.0495	*
Fig.9d
	Ctrl+CT			Ctrl+PA			Ctrl+PA+Ser			ASCT1 KO+PA+Ser			ASCT2 KO+PA+Ser			ASCT1/2 DKO+PA+Ser
TG (fold change)	0.78942	0.995571	1.2151	6.15261	6.94193	5.90903	3.69959	2.04851	1.94032	5.38432	4.64693	4.33529	3.56409	3.80037	4.18411	4.21325	5.18257	4.36355
TG	P value	P value Summary
Ctrl+CT vs.Ctrl+PA	<0.0001	****
Ctrl+PA vs.PA+Ser	<0.0001	****
PA+Ser vs.ASCT1 KO+PA+Ser 400	0.0048	**
PA+Ser vs.ASCT2 KO+PA+Ser 400	0.0748	n.s.
PA+Ser vs.ASCT1/2 KO+PA+Ser 400	0.0098	**
Fig.9e
	Ctrl+CT			Ctrl+PA			Ctrl+PA+Ser			ASCT1 KO+PA+Ser			ASCT2 KO+PA+Ser			ASCT1/2 DKO+PA+Ser
GPAM	0.94	1.06	1	6	3.15	3.39	1.88	1.62	1.98	4.82	3.04	2.4	3.58	7.29	6.48	6.87	5.52	9.72
CIDEC	1.02151	1.10009	0.893034	19.5403	17.0317	11.3786	1.84725	2.66529	3.82617	15.9651	13.9745	10.7217	24.9683	25.3025	23.7164	15.6851	13.6059	21.2663
GPAM	P value	P value Summary		CIDEC	P value	P value Summary
Ctrl+CT vs.Ctrl+PA	0.0495	*		Ctrl+CT vs.Ctrl+PA	0.0002	***
Ctrl+PA vs.PA+Ser	0.0495	*		Ctrl+PA vs.PA+Ser	0.0006	***
PA+Ser vs.ASCT1 KO+PA+Ser 400	0.0495	*		PA+Ser vs.ASCT1 KO+PA+Ser 400	0.0033	**
PA+Ser vs.ASCT2 KO+PA+Ser 400	0.0495	*		PA+Ser vs.ASCT2 KO+PA+Ser 400	<0.0001	****
PA+Ser vs.ASCT1/2 KO+PA+Ser 400	0.0053	**		PA+Ser vs.ASCT1/2 KO+PA+Ser 400	0.0003	***
Fig.9g
	CT			PA			PA+Ser 200uM			PA+Ser 400uM
TG (fold change)	1.08594	0.907143	1.00756	2.0123	2.0822	2.09405	1.8529	1.80574	1.87489	1.68888	1.79681	1.78182
TG	P value	P value Summary
CT vs.PA	<0.0001	****
PA vs.PA+Ser 200	0.0057	**
PA vs.PA+Ser 400	0.0007	***
Fig.9h
	CT			PA			PA+Ser 200uM			PA+Ser 400uM
Gpam	1.27485	0.87529	0.895333	5.34127	3.91582	5.32058	1.11059	0.847445	1.12725	1.51062	1.72596	0.952588
Cidea	1.01987	1.01861	0.960619	6.89235	7.18554	6.95899	0.644464	0.578175	0.656304	0.799624	0.885114	0.469229
Cidec	1.17682	0.877309	0.987735	10.8739	11.5691	13.1139	0.765272	4.88365	0.896087	1.15468	1.24242	2.29141
Gpam	P value	P value Summary		Cidea	P value	P value Summary		Cidec	P value	P value Summary
CT vs.PA	<0.0001	****		CT vs.PA	<0.0001	****		CT vs.PA	<0.0001	****
PA vs.PA+Ser 200	<0.0001	****		PA vs.PA+Ser 200	<0.0001	****		PA vs.PA+Ser 200	<0.0001	****
PA vs.PA+Ser 400	<0.0001	****		PA vs.PA+Ser 400	<0.0001	****		PA vs.PA+Ser 400	<0.0001	****
Fig.9i
	Ctrl			ASCT1 KO			ASCT2 KO			ASCT1/2 DKO
ASCT1	0.982209	1.08767	0.928696	0.096558	0.105306	0.120408	1.15986	1.18108	1.09097	0.337919	0.325102	0.310943
ASCT2	0.984511	1.02606	0.997225	0.773555	0.803419	0.770261	0.347931	0.31699	0.36531	0.688329	0.627189	0.659799
ASCT1	P value	P value Summary		ASCT2	P value	P value Summary
Ctrl vs.ASCT1 KO	<0.0001	****		Ctrl vs.ASCT1 KO	<0.0001	****
Ctrl vs.ASCT2 KO	0.115	n.s.		Ctrl vs.ASCT2 KO	<0.0001	****
Ctrl vs.ASCT1/2 DKO	<0.0001	****		Ctrl vs.ASCT1/2 DKO	<0.0001	****
Fig.9j
TG	Ctrl+CT				Ctrl+PA				Ctrl+PA+Ser				ASCT1 KO+PA+Ser				ASCT2 KO+PA+Ser				ASCT1/2 DKO+PA+Ser
	1.07979	0.972702	0.975579	0.972702	2.42243	1.68774	2.35509	2.14979	1.20553	1.32107	1.45729	1.43124	2.72263	2.98262	2.82825	2.44671	2.04327	2.0225	2.18392	2.47799	3.60649	3.70267	3.98704	3.37263
TG	P value	P value Summary
Ctrl+CT vs.Ctrl+PA	<0.0001	****
Ctrl+PA vs.PA+Ser	0.0008	***
PA+Ser vs.ASCT1 KO+PA+Ser 400	<0.0001	****
PA+Ser vs.ASCT2 KO+PA+Ser 400	0.0005	***
PA+Ser vs.ASCT1/2 KO+PA+Ser 400	<0.0001	****
Fig.9k
	Ctrl+CT			Ctrl+PA			Ctrl+PA+Ser			ASCT1 KO+PA+Ser			ASCT2 KO+PA+Ser			ASCT1/2 DKO+PA+Ser
MOGAT1	0.961442	0.943678	1.19172	1.83732	2.29098	2.08558	1.31278	1.23705	1.02114	1.44893	1.30069	1.47708	1.4587	1.23649	1.12133	1.66487	1.48073	1.67677
CIDEA	0.968974	0.929348	1.10213	2.31859	1.92317	1.98165	1.33227	1.31008	1.38338	2.10806	2.05414	2.03585	1.597	2.17225	2.0199	1.77913	1.96187	1.80724
CIDEC	1.2194	1.01594	0.963823	2.00661	2.06233	2.09491	1.14519	1.00731	1.36532	1.54478	1.61301	1.37267	2.00556	2.04009	2.73501	2.64293	2.69362	1.98849
MOGAT1	P value	P value Summary		CIDEA	P value	P value Summary		CIDEC	P value	P value Summary
Ctrl+CT vs.Ctrl+PA	<0.0001	****		Ctrl+CT vs.Ctrl+PA	<0.0001	****		Ctrl+CT vs.Ctrl+PA	0.005	**
Ctrl+PA vs.PA+Ser	0.0002	***		Ctrl+PA vs.PA+Ser	0.0013	**		Ctrl+PA vs.PA+Ser	0.0116	*
PA+Ser vs.ASCT1 KO+PA+Ser 400	0.5407	n.s.		PA+Ser vs.ASCT1 KO+PA+Ser 400	0.0014	**		PA+Ser vs.ASCT1 KO+PA+Ser 400	0.6037	n.s.
PA+Ser vs.ASCT2 KO+PA+Ser 400	0.9847	n.s.		PA+Ser vs.ASCT2 KO+PA+Ser 400	0.0076	**		PA+Ser vs.ASCT2 KO+PA+Ser 400	0.0023	**
PA+Ser vs.ASCT1/2 KO+PA+Ser 400	0.0242024	*		PA+Ser vs.ASCT1/2 KO+PA+Ser 400	0.0213	*		PA+Ser vs.ASCT1/2 KO+PA+Ser 400	0.0006	***

## Sheet: Fig 10
Fig.10b
serum	HFD									HFD+Serine
serine	166.121	61.1367	136.465	183.547	177.148	184.246	139.368	166.121	121.685	366.904	211.308	367.967	237.336	164.132	203.785
serum	HFD									HFD+Serine
glycine	539.819	183.478	413.325	425.762	539.714	528.366	303.785	528.507	323.296	689.598	411.065	636.567	558.218	473.972	448.613
serine	P value	P value Summary			glycine	P value	P value Summary
HFD vs. HFD+Ser	0.0053	**			HFD vs. HFD+Ser	0.0875	n.s.
Fig.10c
	HFD									HFD+Serine
TG	0.507865	0.44015	0.541723	0.600974	1.88757	0.541723	0.575581	0.448614	0.423221	0.380899	0.372434	0.270861	0.228539	0.177753	0.203146
	HFD									HFD+Serine
Cholesterol	8.24203	4.17097	5.18665	6.92663	6.16903	2.71404	5.81105	6.11908	5.69449	3.52159	4.27919	4.72876	3.90456	4.98684	5.18665
TG	P value	P value Summary		Cholesterol	P value	P value Summary
HFD vs. HFD+Ser	0.0362942	*		HFD vs. HFD+Ser	0.058655	n.s.
Fig.10e
	HFD									HFD+Serine
Glomerular area	0.942447	0.924965	1.01543	0.842476	0.805681	1.23532	1.18211	0.992765	1.05879	0.879759	0.767743	0.649189	0.667515	0.868595
Glomerular area	P value	P value Summary
HFD vs. HFD+Ser	0.00589108	**
Fig.10f
kidney	HFD									HFD+Serine
serine	4.69708	3.8559	4.09366	4.22496	4.10685	2.52842	3.13704	3.80109	2.83549	3.84413	4.72204	6.59112	4.17938	6.70037	3.94038
kidney	HFD									HFD+Serine
glycine	46.2881	44.9406	43.4795	43.7998	52.8433	31.2488	41.902	51.2842	46.297	70.1127	56.7061	54.931	53.4508	60.1145	48.0165
serine	P value	P value Summary			glycine	P value	P value Summary
HFD vs. HFD+Ser	0.0625783	n.s.			HFD vs. HFD+Ser	0.00730843	**
Fig.10g
Renal	HFD									HFD+Serine
TG	30.0057	29.1133	27.8675	30.6804	25.9089	24.9834	22.1479	32.8699	17.5437	12.1133	18.0895	10.9142	6.12113	9.28235	11.8384
Renal	HFD									HFD+Serine
Cholesterol	25.9164	38.2352	38.398	28.2922	27.7416	28.0379	26.4251	34.947	28.1715	13.6613	13.4576	15.0227	12.6285	10.7834	10.107
TG	P value	P value Summary		Cholesterol	P value	P value Summary
HFD vs. HFD+Ser	1.71245e-05	****		HFD vs. HFD+Ser	1.64119e-06	****
Fig.10h
	HFD								HFD+Serine
Mogat1	3.62244	4.52453	3.70655	3.74153	1.97455	3.50387	2.74154	6.5661	1.42834	1.02584	0.836596	0.883759	0.938346	0.766559
Gpam	1.52564	4.35696	1.25393	5.36869	1.61228	2.74177	3.61834	4.77393	1.15692	0.932555	0.914837	0.599453	0.797607	0.834852
Cidea	1.78591	8.42595	1.3114	9.17133	1.93035	6.20733	5.0866	9.96664	2.28533	0.948405	0.991764	1.09806	0.847622	0.756327
Cidec	1.38503	3.40679	2.02926	28.8772	4.03905	4.92187	5.16831	8.09122	1.50623	0.692297	0.281926	0.55455	0.492032	0.482258
Mogat1	P value	P value Summary		Gpam	P value	P value Summary		Cidea	P value	P value Summary		Cidec	P value	P value Summary
HFD vs. HFD+Ser	0.000506173	***		HFD vs. HFD+Ser	0.00488106	**		HFD vs. HFD+Ser	0.0100422	*		HFD vs. HFD+Ser	0.0495	*
Fig.10j
liver	HFD									HFD+Serine
Score	5	5	3.33333	3.5	3.33333	3	0.833333	2.33333	1.16667	2.66667	0.333333	1.83333	0	1
Score	P value	P value Summary
HFD vs. HFD+Ser	0.0197086	*
Fig.10k
liver	HFD									HFD+Serine
serine	4.77314	1.73139	2.86128	3.07323	2.17048	2.09401	2.26335	2.71473	2.84377	5.28374	6.26987	3.8597	3.63072	3.87271	2.57031
liver	HFD									HFD+Serine
glycine	13.4483	12.933	13.9121	14.2349	13.0023	11.135	13.2237	12.9285	13.4165	12.333	13.7967	13.6328	10.2028	11.6956	17.0504
serine	P value	P value Summary			glycine	P value	P value Summary
HFD vs. HFD+Ser	0.0376963	*			HFD vs. HFD+Ser	0.985736	n.s.
Fig.10l
liver	HFD									HFD+Serine
TG	34.0807	33.2336	34.0284	34.6258	33.9475	36.7643	34.789	37.215	39.6286	28.1418	29.2304	29.2286	33.1073	31.461	12.6505
liver	HFD									HFD+Serine
Cholesterol	55.7703	45.3273	51.9303	49.7859	52.168	50.0869	48.4037	38.8416	34.5775	17.4238	19.3654	23.5451	12.4309	20.5256	26.9142
TG	P value	P value Summary		Cholesterol	P value	P value Summary
HFD vs. HFD+Ser	0.0437403	*		HFD vs. HFD+Ser	6.9638e-07	****
Fig.10m
	HFD								HFD+Serine
Mogat1	6.70188	10.5657	13.9695	4.25088	18.802	11.2722	10.5545	7.82517	2.97684	2.69567	1.31331	1.40963	0.43991	1.86455
Cidea	13.8168	10.3331	45.7788	42.5578	146.087	38.4124	320.899	26.9965	1.3722	2.21056	0.970278	0.863851	1.1793	1.70776
Cidec	43.4171	13.5325	100.853	19.7434	55.7107	107.034	48.9565	15.0989	4.15433	1.3199	2.59726	1.57085	0.866382	2.14075
Mogat1	P value	P value Summary		Cidea	P value	P value Summary		Cidec	P value	P value Summary
HFD vs. HFD+Ser	0.000778658	***		HFD vs. HFD+Ser	0.0495	*		HFD vs. HFD+Ser	0.00722249	**

[truncated: 24 more sheets: Supplementary Fig S1, Supplementary Fig S2, Supplementary Fig S3, Supplementary Fig S4, Supplementary Fig S5, Supplementary Fig S6, Supplementary Fig S7, Supplementary Fig S8, Supplementary Fig S9, Supplementary Fig S10, Supplementary Fig S11, Supplementary Fig S12, Supplementary Fig S13, Supplementary Fig S14, Supplementary Fig S15, Supplementary Fig S16, Supplementary Fig S17, Supplementary Fig S18, Supplementary Fig S19, Supplementary Fig S22 …]
